# Supplementary material for: Comparison Between Two Definitions of Contrast-Associated Acute Kidney Injury in Patients With Congestive Heart Failure
Source: Front Cardiovasc Med. 2022 Apr 27;9:763656. doi: 10.3389/fcvm.2022.763656 (PMC9094707; doi:10.3389/fcvm.2022.763656)
Supplement: Supplementary file 1 [file Table_1.XLSX]

## Sheet: Missing
Characteristic	Missing.Data
age	0(0)
age_75	0(0)
Male	0(0)
ICD_CAD	0(0)
PCI	0(0)
AMI	0(0)
ICD_HT	0(0)
ICD_AF	0(0)
ICD_DM	0(0)
ICD_COPD	0(0)
ICD_STROKE	0(0)
CKD	0(0)
CHF	0(0)
Anemia	7(0.32)
hypoalbuminemia	48(2.17)
HCT	7(0.32)
CHOL	106(4.8)
HDLC	106(4.8)
LDLC	106(4.8)
ALB	48(2.17)
eGFR	0(0)
RASi	171(7.75)
Drug_B_blocker	171(7.75)
Drug_Statins	171(7.75)
CINA_0525_72h	0(0)
CINB_0350_48h	0(0)
Follow_up_death	0(0)
Follow_up_date	0(0)
Follow_up_date_year	0(0)

## Sheet: CA-AKIA baseline
	Overall	X0	X1	p
n	2207	1677	530				Characteristic
age (mean (SD))	64.32 (10.65)	64.23 (10.76)	64.63 (10.31)	0.442			age
age_75 = 1 (%)	416 (18.85)	321 (19.14)	95 (17.92)	0.575			age_75
Male = 1 (%)	1517 (68.74)	1210 (72.15)	307 (57.92)	<0.001			Male
ICD_CAD = 1 (%)	1529 (69.28)	1234 (73.58)	295 (55.66)	<0.001			ICD_CAD
PCI = 1 (%)	1153 (52.24)	952 (56.77)	201 (37.92)	<0.001			PCI
AMI = 1 (%)	796 (36.07)	663 (39.53)	133 (25.09)	<0.001			AMI
ICD_HT = 1 (%)	1090 (49.39)	854 (50.92)	236 (44.53)	0.012			ICD_HT
ICD_AF = 1 (%)	387 (17.54)	252 (15.03)	135 (25.47)	<0.001			ICD_AF
ICD_DM = 1 (%)	692 (31.35)	537 (32.02)	155 (29.25)	0.251			ICD_DM
ICD_COPD = 1 (%)	33 (1.50)	27 (1.61)	6 (1.13)	0.559			ICD_COPD
ICD_STROKE = 1 (%)	183 (8.29)	130 (7.75)	53 (10.00)	0.122			ICD_STROKE
CKD = 1 (%)	995 (45.08)	773 (46.09)	222 (41.89)	0.100			CKD
CHF = 1 (%)	2207 (100.00)	1677 (100.00)	530 (100.00)	NA			CHF
Anemia = 1 (%)	1056 (48.00)	758 (45.39)	298 (56.23)	<0.001			Anemia
hypoalbuminemia = 1 (%)	1245 (57.67)	951 (58.13)	294 (56.21)	0.471			hypoalbuminemia
HCT (mean (SD))	0.38 (0.06)	0.38 (0.06)	0.37 (0.06)	<0.001			HCT
CHOL (mean (SD))	4.49 (1.21)	4.47 (1.23)	4.58 (1.14)	0.081			CHOL
HDLC (mean (SD))	0.97 (0.28)	0.96 (0.27)	1.02 (0.30)	<0.001			HDLC
LDLC (mean (SD))	2.86 (0.98)	2.85 (1.00)	2.88 (0.89)	0.557			LDLC
ALB (mean (SD))	33.82 (4.92)	33.81 (4.77)	33.88 (5.36)	0.771			ALB
eGFR (mean (SD))	63.29 (27.06)	62.25 (25.81)	66.58 (30.48)	0.001			eGFR
RASi = 1 (%)	797 (39.15)	680 (42.69)	117 (26.41)	<0.001			RASi
Drug_B_blocker = 1 (%)	1420 (69.74)	1163 (73.01)	257 (58.01)	<0.001			Drug_B_blocker
Drug_Statins = 1 (%)	1373 (67.44)	1157 (72.63)	216 (48.76)	<0.001			Drug_Statins
CINA_0525_72h = 1 (%)	530 (24.01)	0 (0.00)	530 (100.00)	<0.001			CINA_0525_72h
CINB_0350_48h = 1 (%)	397 (17.99)	26 (1.55)	371 (70.00)	<0.001			CINB_0350_48h
Follow_up_death = 1 (%)	549 (24.88)	388 (23.14)	161 (30.38)	0.001			Follow_up_death
Follow_up_date (median [IQR])	1382.00 [770.50, 2189.00]	1380.00 [778.00, 2189.00]	1401.00 [670.00, 2191.00]	0.164			Follow_up_date
Follow_up_date_year (median [IQR])	3.79 [2.11, 6.00]	3.78 [2.13, 6.00]	3.84 [1.84, 6.00]	0.164			Follow_up_date_year

## Sheet: CA-AKIB baseline
	Overall	X0	X1	p
n	2207	1810	397				Characteristic
age (mean (SD))	64.32 (10.65)	64.09 (10.67)	65.37 (10.52)	0.030			age
age_75 = 1 (%)	416 (18.85)	332 (18.34)	84 (21.16)	0.219			age_75
Male = 1 (%)	1517 (68.74)	1259 (69.56)	258 (64.99)	0.086			Male
ICD_CAD = 1 (%)	1529 (69.28)	1277 (70.55)	252 (63.48)	0.007			ICD_CAD
PCI = 1 (%)	1153 (52.24)	984 (54.36)	169 (42.57)	<0.001			PCI
AMI = 1 (%)	796 (36.07)	689 (38.07)	107 (26.95)	<0.001			AMI
ICD_HT = 1 (%)	1090 (49.39)	890 (49.17)	200 (50.38)	0.704			ICD_HT
ICD_AF = 1 (%)	387 (17.54)	300 (16.57)	87 (21.91)	0.014			ICD_AF
ICD_DM = 1 (%)	692 (31.35)	559 (30.88)	133 (33.50)	0.338			ICD_DM
ICD_COPD = 1 (%)	33 (1.50)	29 (1.60)	4 (1.01)	0.512			ICD_COPD
ICD_STROKE = 1 (%)	183 (8.29)	136 (7.51)	47 (11.84)	0.006			ICD_STROKE
CKD = 1 (%)	995 (45.08)	779 (43.04)	216 (54.41)	<0.001			CKD
CHF = 1 (%)	2207 (100.00)	1810 (100.00)	397 (100.00)	NA			CHF
Anemia = 1 (%)	1056 (48.00)	812 (45.04)	244 (61.46)	<0.001			Anemia
hypoalbuminemia = 1 (%)	1245 (57.67)	1008 (57.01)	237 (60.61)	0.212			hypoalbuminemia
HCT (mean (SD))	0.38 (0.06)	0.38 (0.06)	0.36 (0.07)	<0.001			HCT
CHOL (mean (SD))	4.49 (1.21)	4.47 (1.22)	4.57 (1.16)	0.153			CHOL
HDLC (mean (SD))	0.97 (0.28)	0.97 (0.28)	0.99 (0.29)	0.271			HDLC
LDLC (mean (SD))	2.86 (0.98)	2.85 (0.99)	2.90 (0.92)	0.365			LDLC
ALB (mean (SD))	33.82 (4.92)	33.95 (4.79)	33.27 (5.45)	0.014			ALB
eGFR (mean (SD))	63.29 (27.06)	64.41 (26.49)	58.22 (29.05)	<0.001			eGFR
RASi = 1 (%)	797 (39.15)	712 (41.52)	85 (26.48)	<0.001			RASi
Drug_B_blocker = 1 (%)	1420 (69.74)	1224 (71.37)	196 (61.06)	<0.001			Drug_B_blocker
Drug_Statins = 1 (%)	1373 (67.44)	1189 (69.33)	184 (57.32)	<0.001			Drug_Statins
CINA_0525_72h = 1 (%)	530 (24.01)	159 (8.78)	371 (93.45)	<0.001			CINA_0525_72h
CINB_0350_48h = 1 (%)	397 (17.99)	0 (0.00)	397 (100.00)	<0.001			CINB_0350_48h
Follow_up_death = 1 (%)	549 (24.88)	413 (22.82)	136 (34.26)	<0.001			Follow_up_death
Follow_up_date (median [IQR])	1382.00 [770.50, 2189.00]	1408.00 [789.50, 2204.50]	1157.00 [568.00, 2065.00]	<0.001			Follow_up_date
Follow_up_date_year (median [IQR])	3.79 [2.11, 6.00]	3.86 [2.16, 6.04]	3.17 [1.56, 5.66]	<0.001			Follow_up_date_year

## Sheet: Univariate
	HR	CI low	CI up	P Value	Total number	Event number	C statistics	beta
CINA_0525_72h	1.38	1.15	1.66	0.001	2207	549	0.541	0.324
CINB_0350_48h	1.66	1.37	2.01	0	2207	549	0.551	0.505
age	1.03	1.02	1.04	0	2207	549	0.592	0.03
age_75	1.74	1.44	2.09	0	2207	549	0.546	0.552
Male	1.1	0.91	1.32	0.325	2207	549	0.512	0.092
ICD_CAD	1.54	1.26	1.87	0	2207	549	0.542	0.429
PCI	0.99	0.84	1.17	0.884	2207	549	0.509	-0.012
AMI	0.98	0.83	1.17	0.853	2207	549	0.497	-0.017
ICD_HT	1.45	1.22	1.71	0	2207	549	0.544	0.37
ICD_AF	0.95	0.75	1.19	0.633	2207	549	0.506	-0.056
ICD_DM	1.48	1.25	1.76	0	2207	549	0.541	0.392
ICD_COPD	1.74	1.04	2.91	0.034	2207	549	0.502	0.555
ICD_STROKE	1.96	1.53	2.51	0	2207	549	0.535	0.673
CKD	2.06	1.74	2.45	0	2207	549	0.588	0.724
Anemia	1.77	1.49	2.1	0	2200	548	0.573	0.569
hypoalbuminemia	1.71	1.42	2.06	0	2159	533	0.563	0.537

## Sheet: CA-AKIA Multivariate
	HR	CI low	CI up	P Value	Total number	Event number	C statistics	beta
CINB_0525_72h	1.44	1.19	1.74	0	2154	532	0.66	0.362
age	1.01	1.01	1.02	0.002	2154	532	0.66	0.014
Male	1.11	0.91	1.34	0.309	2154	532	0.66	0.1
ICD_CAD	1.08	0.86	1.36	0.509	2154	532	0.66	0.078
ICD_HT	1.05	0.87	1.27	0.601	2154	532	0.66	0.05
ICD_DM	1.19	0.98	1.43	0.077	2154	532	0.66	0.17
CKD	1.64	1.36	1.98	0	2154	532	0.66	0.496
Anemia	1.27	1.05	1.53	0.013	2154	532	0.66	0.238
hypoalbuminemia	1.35	1.11	1.65	0.003	2154	532	0.66	0.303
ICD_COPD	1.85	1.1	3.11	0.02	2154	532	0.66	0.616
ICD_STROKE	1.65	1.27	2.14	0	2154	532	0.66	0.501

## Sheet: CA-AKIB Multivariate
	HR	CI low	CI up	P Value	Total number	Event number	C statistics	beta
CIND_0350_48h	1.48	1.21	1.8	0	2154	532	0.66	0.391
age	1.01	1.01	1.02	0.001	2154	532	0.66	0.015
Male	1.08	0.89	1.31	0.43	2154	532	0.66	0.077
ICD_CAD	1.06	0.84	1.33	0.648	2154	532	0.66	0.054
ICD_HT	1.05	0.87	1.27	0.617	2154	532	0.66	0.048
ICD_DM	1.19	0.98	1.44	0.073	2154	532	0.66	0.173
CKD	1.58	1.31	1.91	0	2154	532	0.66	0.46
Anemia	1.26	1.05	1.53	0.016	2154	532	0.66	0.234
hypoalbuminemia	1.36	1.11	1.65	0.002	2154	532	0.66	0.304
ICD_COPD	1.86	1.11	3.13	0.018	2154	532	0.66	0.623
ICD_STROKE	1.64	1.26	2.12	0	2154	532	0.66	0.493

## Sheet: Cox
	Univariate			Multivariate
				CA-AKIA			CA-AKIB
	HR		P Value	HR		P Value	HR		P Value
CINB_0525_72h	1.38	1.15-1.66	0.001	1.44	1.19-1.74	0
CIND_0350_48h	1.66	1.37-2.01	0				1.48	1.21-1.8	0
age	1.03	1.02-1.04	0	1.01	1.01-1.02	0.002	1.01	1.01-1.02	0.001
Male	1.1	0.91-1.32	0.325	1.11	0.91-1.34	0.309	1.08	0.89-1.31	0.43
ICD_CAD	1.54	1.26-1.87	0	1.08	0.86-1.36	0.509	1.06	0.84-1.33	0.648
PCI	0.99	0.84-1.17	0.884
AMI	0.98	0.83-1.17	0.853
ICD_HT	1.45	1.22-1.71	0	1.05	0.87-1.27	0.601	1.05	0.87-1.27	0.617
ICD_DM	1.48	1.25-1.76	0	1.19	0.98-1.43	0.077	1.19	0.98-1.44	0.073
CKD	2.06	1.74-2.45	0	1.64	1.36-1.98	0	1.58	1.31-1.91	0
Anemia	1.77	1.49-2.1	0	1.27	1.05-1.53	0.013	1.26	1.05-1.53	0.016
hypoalbuminemia	1.71	1.42-2.06	0	1.35	1.11-1.65	0.003	1.36	1.11-1.65	0.002
ICD_COPD	1.74	1.04-2.91	0.034	1.85	1.1-3.11	0.02	1.86	1.11-3.13	0.018
ICD_STROKE	1.96	1.53-2.51	0	1.65	1.27-2.14	0	1.64	1.26-2.12	0
ICD_AF	0.95	0.75-1.19	0.633

## Sheet: PAR
	CINB			CIND
overall	2207	2207	2207	2207	2207	2207
incidence	530	530	530	397	397	397
P	0.240145	0.240145	0.240145	0.179882	0.179882	0.179882
HR	1.44	1.19	1.74	1.48	1.21	1.8
HR-1	0.44	0.19	0.74	0.48	0.21	0.8
P*(HR-1)	0.105664	0.0456275	0.177707	0.0863435	0.0377753	0.143906
PAR	0.0955659	0.0436365	0.150893	0.0794808	0.0364002	0.125802
PAR%	9.56	4.36	15.09	7.95	3.64	12.58
